# Supplementary material for: Repeated cycles of 5-fluorouracil chemotherapy impaired anti-tumor functions of cytotoxic T cells in a CT26 tumor-bearing mouse model
Source: BMC Immunol. 2016 Sep 20;17:29. doi: 10.1186/s12865-016-0167-7 (PMC5028929; doi:10.1186/s12865-016-0167-7)
Supplement: Additional file 1: — Raw data Figure 1B and 1C Tumor volumes and mice survivals of differently treated groups, namely control, C1, C2, C3, and C4 groups. (XLSX 19 kb) [file 12865_2016_167_MOESM1_ESM.xlsx]

## Sheet: Fig. 1B
4.2 seed		4.13 fu
	cycle4				cycle1				cycle3				cycle2				control
	L	W	BW	V	L	W	BW	V	L	W	BW	V	L	W	BW	V	L	W	BW	V
4.12	5.8	4.8	23.7	69.4886	7.7	4.8	24.7	92.2522	6.8	5.4	24.2	103.11	6.4	4.5	24.7	67.392	10.6	4.5	24.6	111.618
	5.4	5	23.1	70.2	6.3	5.9	24.2	114.038	6.5	5.1	24.7	87.9138	6.7	5.4	24.1	101.593	4.7	4	23.2	39.104
	8.7	5.7	23.3	146.985	6.2	4.5	23.6	65.286	6.1	5	25.1	79.3	5.9	4.8	23.1	70.6867	5.2	4.6	24.2	57.2166
	6.2	3.8	24.6	46.5546	6.7	4.4	22.9	67.4502	7.1	4.7	24	81.5563	7.2	5	22.6	93.6	7.4	5	24.8	96.2
	5.2	4.6	24.3	57.2166	7	6.4	24.6	149.094	6.3	4.3	23.4	60.5732	9.2	4.5	24.6	96.876	4.7	3.9	25.3	37.1732
4.17	7.1	5.5	22.4	111.683	8.8	6.4	22.7	187.433	8.7	7.4	21.8	247.734	6.6	5	22.1	85.8	17	10.9	25.9	1050.28
	5	4.7	21.1	57.434	6.5	6.3	21.8	134.152	6.1	4.3	21.8	58.6503	8.1	6.6	22.4	183.475	12.2	6.1	23.9	236.06
	11.8	6.9	22.3	292.135	6.9	5.3	21.9	100.787	6.8	5.3	23.1	99.3262	7.7	6.1	22.8	148.989	10.2	7	24.6	259.896
	7.5	4.9	23.9	93.639	7.6	4.6	22	83.6243	9.4	6.8	22.8	226.021	8.2	6.4	21.8	174.653	14.8	9.2	25.4	651.389
	6	5.3	22.3	87.6408	7.7	6.3	22.3	158.919	9.5	6	21.3	177.84	9.8	5.6	24	159.811	12.1	12.1	25.8	921.212
4.21	5.5	4.6	23.5	60.5176	8.3	5.8	18.2	145.19	9.9	8.9	18.5	407.773	6.3	4.3	20.5	60.5732	22	12.8	27.6	1874.33
	5	4.9	21.9	62.426	7.1	5.3	18.6	103.708	5.9	4.1	18.6	51.5731	8.4	6.6	23.2	190.27	15.8	8.1	24.8	539.052
	13.7	8.3	23.6	490.772	7.4	5.2	17.9	104.05	7	5.4	20	106.142	9	7.8	23.8	284.731	13.2	9.5	26	619.476
	10.9	5	25.8	141.7	7.1	4.9	17.7	88.6449	11.9	8.2	19.9	416.081	9.3	6.3	21.8	191.941	20.8	12.8	27.3	1772.09
	5.7	5.3	21.8	83.2588	6	3.9	19.1	47.4552	7.9	5.2	17.7	111.08	9.7	6.2	25.8	193.891	17.3	16.7	27.2	2508.89
4.24	10.2	8.2	24.4	356.641	10.4	9.6	23.4	498.401	13.2	13.2	19.8	1195.98	8.7	6.3	23.4	179.558	25.8	15.3	28.4	3140.55
	7.1	7.1	24.1	186.114	10.2	6.1	18.8	197.362	7.7	6.4	19.7	164.004	11.3	9.4	24.1	519.203	21.6	11.1	25.7	1383.89
	16.3	10	24.7	847.6	5.7	5.4	24.2	86.4302	8.4	8.3	21.7	300.912	12.3	11.2	23.6	802.314	28.2	14.5	27.5	3083.11
	16.1	7	25.6	410.228	12.1	9.1	19.4	521.041	19.7	13.8	21.8	1950.87	14.3	8.6	23.1	549.967	17.7	11.8	26.5	1281.56
	8.6	8	24.7	286.208				0				0	14.4	8.8	25.9	579.871	21	20.3	28.8	4500.02
4.28	10.3	8.4	23.7	377.919	12.6	11.9	25.5	927.829	13.3	12.9	20.1	1150.89	9.5	7.2	23.9	256.09	29	18	30.3	4885.92
	8.6	7.8	23.1	272.076	11.8	7.6	21.2	354.415	8.2	7.5	21.8	239.85	11.7	9.8	23.6	584.307	23.2	14.5	27.2	2536.46
	14	11	23.6	880.88	7.3	6.3	26.3	150.663	8.6	8.3	21.4	308.076	12.5	11.2	23.1	815.36	32.2	18.9	29.8	5981.12
	14.4	6.6	24.8	326.177	14.7	10.3	24.8	810.952	19.5	12.4	22	1559.13	13.7	10.4	22.4	770.532	20.5	14.2	28.2	2149.48
	9.1	8.2	20.9	318.18				0				0	13.9	8.8	25.1	559.736	24	23.3	21.3	6775.27
5.2	10.3	10.3	23	568.218	17	15.2	26.3	2042.39	14.8	14.4	20.6	1595.84	10.5	8.4	22.8	385.258	36	21.4	32.7	8573.01
	10.4	9	24.3	438.048	15	9.8	24.3	749.112	9.8	9.3	21	440.753	12.7	10.4	19.8	714.289	29.5	18.6	27.5	5307.03
	16.9	13.2	25.1	1531.22	11.9	9	26.3	501.228	9.6	9.4	20.6	441.093	12.3	9.7	18.1	601.8	37.6	21.8	31.5	9291.89
	15.7	7.7	21.6	484.044	18.1	13.2	22.7	1639.95	20	13.5	21.5	1895.4	14.6	10.6	18.5	853.037	24	17.3	28.4	3735.14
	10.1	10.1	20.5	535.757				0				0	17.3	10.6	20.9	1010.79	29.1	26.8	31.8	10868.4
5.6	13.8	10.9	22.9	852.581	20.3	18.3	27.8	3535.1	17.9	16.5	23.7	2534.1	13.8	11.4	25.8	932.593	39.1	24	34.3	11711.2
	12.2	10.5	23.8	699.426	18.7	13.8	25.9	1851.84	12.1	10.7	24.1	720.371	16.2	13.8	26.1	1604.27	34.2	21.3	27.9	8068.42
	19.3	14.2	24.8	2023.66	15	12	27.4	1123.2	10.7	10.7	23	637.022	12.3	11.5	19.2	845.871	40	23.7	33.6	11683.2
	17.5	8.5	23	657.475	21.6	16.5	26.3	3057.91	22.5	16.4	23.7	3146.83	18.7	12.1	23.2	1423.69			死	0
	12.7	12.7	24.1	1065.16				0				0	20.4	12.8	26.8	1738.01	33	31.2	34.8	16704.2
5.10'	13.4	11.8	18.7	970.224	24.7	21.6	28.2	5992.5	17.4	16.4	18.5	2433.55	17.7	14.6	24.9	1961.92	37	30	36.2	17316
	12.7	10.7	20.3	756.092	24.3	16.5	26.3	3440.15	13.7	11.1	19.3	877.748	19.5	16.3	27.3	2694.1	39.1	25	30.3	12707.5
	20.3	14.9	22.2	2343.54	18.4	14	28.1	1875.33	11.2	10.5	18.2	642.096	15.2	14.4	20.2	1638.97	43.8	27.3	37.4	16974.7
	19.7	11.1	22.2	1262.16	24.2	17.8	24	3987.11	23.2	18.3	20.7	4040.11	23.8	13.6	24.5	2289.06	40.3	24	33.7	12070.7
	12.8	12.8	18.6	1090.52				0				0	24.4	15.8	27.9	3167.43				0
5.14	12	12	20	898.56	28	23.4	30.2	7972.47	20.7	18.4	25.2	3644.26	20.6	18.1	24.6	3509.36	38.6	35	42	24588.2
	13.2	12.2	23.5	1021.64	29.6	19.8	28.5	6034.28	11	5.5	22.9	173.03	24	18.6	27.1	4317.58	41	25.8	32.5	14191.4
	19.4	16.9	24	2881.23	23.2	16.6	28.7	3324.36	7.2	7	23.6	183.456	17.5	15.8	20.8	2271.72	44.6	30	42	20872.8
	21.6	12.6	26.7	1783.19	29	21	26.5	6650.28	21	17	27.1	3155.88	27.6	17.1	24.3	4196.67	41	24	33.7	12280.3
	14.5	14.5	20.6	1585.29				0				0	28.7	13.4	28.8	2679.75
5.20'	13.9	11.4	21.3	939.351	32.6	27.1	31.7	12449.7	24.5	22.5	28.8	6449.62	25.2	23.3	24.5	7114.03
	15.3	12.8	18.8	1303.51	34.2	24.8	31.2	10937.9	15.8	11.3	27.6	1049.1	27	21.2	28	6310.14
	17.1	15.3	22.6	2081.53	27.2	22.2	30	6970.73	11.9	11.7	29.2	847.075	22.6	20	21.3	4700.8
	22.8	15.3	27.9	2775.37	30.2	22.9	26.4	8235.33	23.6	19.4	23.5	4618.69	30.4	18.8	22.6	5587.18
	18.9	13.8	16.3	1871.64									32.4	22.8	30.3	8758.26
L	longth
W	width
V	tumor volume=0.52*L*W*W

## Sheet: Fig. 1C
	C4	C3	C2	C1	control
Day
50	1
66	1
79	1
82	1
83	1
84	1
86	1
92	0
92	0
92	0
43		1
68		1
73		1
75		1
76		1
79		1
90		1
92		0
50			1
66			1
67			1
74			1
83			1
83			1
92			0
92			0
92			0
51				1
61				1
61				1
66				1
69				1
81				1
82				1
92				0
92				0
92				0
43					1
45					1
46					1
46					1
47					1
48					1
56					1
58					1
61					1
note:
0 refers to be alive
1 refers to be dead
