# Supplementary material for: Repeated cycles of 5-fluorouracil chemotherapy impaired anti-tumor functions of cytotoxic T cells in a CT26 tumor-bearing mouse model
Source: BMC Immunol. 2016 Sep 20;17:29. doi: 10.1186/s12865-016-0167-7 (PMC5028929; doi:10.1186/s12865-016-0167-7)
Supplement: Additional file 2: — Raw data Figure 2, 3, 4, S2, and S6B-C The numbers (Figure 2) and percentages (Figure S2) of different immune cells in spleens, the percentages of different immune cells in tumors (Figure 3), and the numbers of proliferated immune cell in spleens (Figure 4, S6B and S6C), of differently treated groups. (XLSX 15 kb) [file 12865_2016_167_MOESM2_ESM.xlsx]

## Sheet: Figure 2
total spleen cell number * E+07
	C1-control	5-fu C1	C3-control	5-fu C3
	5.83	7.17	10.6	25.4
	7.84	10.6	17.5	16.2
	10.6	9.2	17.2	6.2
	11.8	8	22.8	2.4
	9.4	5.8	15.4	14.4
		9.7	3.4	12.1
			9.33	10.8
			13.3
CD4 T cell * E+06
	10.1	14.1	16.3	11
	14.5	16.6	21.2	11.8
	18.2	12.3	27	6.28
			19.3	11.4
			26.8
CD8 T cell * E+06	4.63	6.52	17.5	4.94
	6.07	6.6	4.39	4.86
	7.36	4.64	6.25	2.51
			8.26	3.58
			4.15	12.2
				3.24
				17.4
NK cell * E+06	2.22	3.23	7.84	3.07
	3	3.06	6.71	1.56
	3.57	3.02	1.45	4.78
			2.35	2.77
			2.15	2.45
			5.7	1.86
			2	1.55
			2.67	2.02
			1.88	2.94
			1.51
			2.2
B cell * E+07	2.94	3.36	3.99	2.76
	3.97	4.28	6.32	2.6
	5.27	4.12	4.36	2.2
			6.24	3.07
MDSC * E+07	1.58	1	2.05	5.83
	1.07	1.26	2.6	2.16
	0.85	1.31	6.35	6.28
			3.33
			5.43
Treg * E +04	0.7	0.347	3.48	2.33
	0.922	0.284	3.63	3.18
		0.722	4.49	4.48
		1.02	1.46	1.2
				0.787
				1.3

## Sheet: Figure 3
CD45 %
	C1-control	5-FU C1	C3-control	5-FU C3
	11.6	9.8	8.78	6.17
	15	11.2	6.09	3.64
		11.2		6.43
CD8 %	2.45	5.76	0.81	2.18
	3.75	5.24	0.54	0.83
		4.61		2.54
NK %	1.95	3.42	0.76	1.48
	3.67	4.4	1.31	0.55
		2.57		0.92
CD45-PD-L1+ %	29.8	64.3	12.9	57.1
	46.6	59.7	17.3	38
		58.1		54.2

## Sheet: Figure 4 S6B S6C
proliferated CD4 T cells * E+05
	C1-control	5-fu C1	C3-control	5-fu C3
	2.42	7.06
	2.51	11.4	22	11.1
	4.36	5.2	11.9	14.6
	3.46	1.95	21	20.6
	8.23	5.13	24
	5.06
proliferated CD8 T cells * E+05
	3.15	7.24	5.84	4.9
	3.26	8.39	13.2	4.3
	5.75	6.12	11.4	5.22
			17.8	3
			15.1	6.68
			7.28	4.63
			9.9	4.6
proliferated NK cells * E+05
	0.789	1.28	7.7	3.34
	0.703	3.43	1.26	4.1
	0.857	2.87	1.73	3.35
		0.756	1.12	5.12
	1.47	3.93	1.72	2.76
	3.95	3.07	2.8
			3.01
proliferated B cells * E+05
	12.9	12.7	13.7	13.7
	9.43	17.8	20.3	15.4
	11.4	11.4
proliferated CD8 T cells * E+05
	C2-control	5-FU C2
	4.23	3.98
	4	2.42
		2.17
proliferated NK cells * E+04
	C2-control	5-FU C2
	9.23	5.53
	4.84	10.7
		2.63

## Sheet: Figure S2
CD4(%)in spleen
	C1-control	5-FU C1	C3-control	5-FU C3
	29.2	25.7	16.1	7.66
	29.3	18.3	11.5	10.3
	28.4	18.7	15.4
	10.8	11.3	10.8	8.5
	9.87	9.65	8.9	12.1
CD8(%)in spleen
	12.8	11	4.13	2.2
	11.4	6.7	3.81	3.71
	11	6.07	5.28	3.7
	2.56	2.63	4	5.4
	2.64	2.03	3.4
		0.87
NK(%)in spleen
	12.8	14.3	5.62	6.22
	10.7	8	5.68	10.4
	11.2	11.4	2.82	3.58
	2.26	3.06		6.13
	2	3.2		5.69
		1.6
B(%)in spleen
	50.4	46.9	42.77	22.82
	50.7	40.4	47.67	24.06
	49.7	44.8
MDSC(%)in spleen
	13.8	14	19.3	59.3
	13.7	11.9	14.3	36
	14.9	14.2	36.9	17.9
			35.7	58.1
			41
Treg(%)in spleen
	1.08	1.12	1.02	0.584
	1.59	1.05	1.58	1.39
		1.68	1.05	1.01
		1.74	0.954	1.31
