# Supplementary material for: Repeated cycles of 5-fluorouracil chemotherapy impaired anti-tumor functions of cytotoxic T cells in a CT26 tumor-bearing mouse model
Source: BMC Immunol. 2016 Sep 20;17:29. doi: 10.1186/s12865-016-0167-7 (PMC5028929; doi:10.1186/s12865-016-0167-7)
Supplement: Additional file 8: — Raw data Figure 5, S4, S5, and S6 Cytotoxicity of spleen cells against CT26, 4 T1 and YAC-1 (Figure 5A-C, and S6A); and concentrations of different cytokines in the supernatants of MTLC (Figure 5D and S4) and serum (Figure 5E and S5). (XLSX 12 kb) [file 12865_2016_167_MOESM8_ESM.xlsx]

## Sheet: cytotoxicity
cytotoxicity against CT26 %
	C1-control	5-fu C1	C3-control	5-fu C3
	14.5435	19.1083	10.0622	7.05394
	11.3588	19.0021	10.2697	8.09129
	11.2526	20.4883	12.2407	4.35685
			12.5519	5.91286
			9.54669	8.18885
			15.914	6.72655
			15.5914	11.5054
			20.1075	18.0645
cytotoxicity against 4T1 %
	C3-ct	5-FU C3
	7.18057	8.87012
	7.60296	9.08131
	9.08131	2.63991
	10.0317	4.01267
cytotoxicity against YAC-1 %
	C3-ct	5-FU C3
	3.3367	2.73003
	3.64004	2.83114
	3.13448	2.73003
	3.3367	3.03337
cytotoxicity against CT26 %
	C2-control	5-FU C2
	10.582	10.4762
	13.8624	10.8995
		10.8995

## Sheet: cytokine in MTLC
cytokine concentration in MTLC
IFN-g	C1-control	5-FU C1	C3-control	5-FU C3
pg/ml	1314.07	1496.21	1094	924.455
	1268.36	1493.36	572.182	757.636
			790.364	120.818
			884.455	415.818
			1065.82	359.455
			1079	649
				604
TGF-b	593.6	633.6	341.6	627.6
pg/ml	545.6	669.6	195.6	361.6
	463.6	613.6	365.6	421.6
	365.6	649.6	705.6	263.6
			307.6	289.6
			293.6	475.6
				593.6
IL-10	55.875	85.25	53.375	55.25
pg/ml	103.375	115.875	30.25	37.75
	57.125	69.625	30.25	33.375
	57.125	52.75	32.125	37.75
				30.25
				50.875
IL-6	249.163	310.791	313.349	348.465
pg/ml	401.256	267.535	83.814	406.605
	427.302	198.233	78.4651	114.046
	268.698	271.023	106.139	43.8139
			252.884	92.4186
				163.581
IgA	25.9576	29.8527	36.8153	14.7972
ng/ml	29.3683	49.8123	26.5227	36.4521
	24.3633	36.7346	22.7487	37.7639
	31.3057	45.998	36.9768	38.3491
			33.6065	38.2079
			38.7326	28.1978
				48.3391

## Sheet: cytokine in serum
cytokine concentration in serum
TGF-b	C1-control	5-FU C1	C3-control	5-FU C3
ng/ml	46.39	64.09	39.09	56.49
	45.54	69.29	49.19	70.29
	42.99	64.04	45.29	61.24
			36.59	49.99
			22.19	58.54
				67.44
				53.29
IL-10	180	517	55	105
pg/ml	293	567	80	330
	243	305	305	242.5
			380	305
			192.5	480
				242.5
				367.5
IL-6	18.9286	32.5893	29.6429	151.071
pg/ml	0	0	43.9286	90.3571
	0		33.2143	158.214
			26.0714	154.643
			15.3571	165.357
IgA	13.3072	20.3109	23.4506	29.7298
ug/ml	14.5147	22.6053	22.6053	30.3336
	15.4808	18.3789	35.043	23.6921
			25.1411	20.794
			26.7109
