# Supplementary material for: Repeated cycles of 5-fluorouracil chemotherapy impaired anti-tumor functions of cytotoxic T cells in a CT26 tumor-bearing mouse model
Source: BMC Immunol. 2016 Sep 20;17:29. doi: 10.1186/s12865-016-0167-7 (PMC5028929; doi:10.1186/s12865-016-0167-7)
Supplement: Additional file 9: — Raw data Figure 6B, 6C, and S7 Tumor volumes (Figure 6B), mice survival (Figure 6C) of differently treated groups, namely control, CIK+ α PD-L1, 5-FU C4, and C1+ (CIK+ α PD-L1); and rechallenge data (Figure S7) of tumor-free mice after chemo-immunotherapy. (XLSX 17 kb) [file 12865_2016_167_MOESM9_ESM.xlsx]

## Sheet: Fig.6B
7.28 seed
8.7	5-fu+cik+ab			5-FU C4			CT			CIK+AB
	L	W	V	L	W	V	L	W	V	L	W	V
	5.6	3.5	35.672	6.1	4.1	53.3213	4.8	3.8	36.0422	8.7	5.4	131.92
	4.4	3.7	31.3227	5.6	4	46.592	4.9	3.6	33.0221	5.4	4.8	64.6963
	5.8	4.4	58.3898	5.4	3.9	42.7097	6	3.7	42.7128	5.5	5.1	74.3886
	5.6	3	26.208	8.1	5.3	118.315	8.3	5	107.9	6.2	5.2	87.177
				5.6	3.6	37.7395	5.2	4.1	45.4542	5.6	4.4	56.3763
8.11	7.1	4.2	65.1269	8.8	5.8	153.937	12.6	6.7	294.119	6.2	5.8	108.455
	6.2	3.6	41.783	6.1	5.4	92.4955	10.3	7.2	277.655	6.2	5.3	90.5622
	5	4.7	57.434	8	4.7	91.8944	9.4	6.4	200.212	6	4.6	66.0192
	5.6	3.3	31.7117	9.9	8.3	354.646	7.9	6.1	152.859	6.3	4.5	66.339
				7.2	7.2	194.089	6.3	5.1	85.2088	6.1	4.3	58.6503
8.13	5.6	3.4	33.6627	8.4	6	157.248	6.7	5	87.1	7.1	6.8	170.718
1st CIK+AB	5.4	4.2	49.5331	6.9	5.4	104.626	11.9	7.6	357.419	6.6	5.3	96.4049
	5	2.8	20.384	7.1	4.2	65.1269	11.1	8.6	426.897	5.9	4.2	54.1195
	5.9	4.3	56.7273	6.4	5.9	115.848	8.9	6.9	220.339	6.6	4.8	79.0733
				10.9	7.7	336.056	12.5	7	318.5	7.2	7.2	194.089
8.16	5.4	4.3	51.9199	9.9	7.3	274.337	7.6	6.3	156.855	8.9	8.7	350.293
	5.1	3	23.868	8.3	5.5	130.559	9.4	9.2	413.72	7.4	6.5	162.578
	5.6	4.2	51.3677	7.5	6.8	180.336	16.9	9.8	844	7.4	5.7	125.022
	4.9	3.5	31.213	6.5	6.4	138.445	14	8.6	538.429	8	6.4	170.394
				14.3	11.6	1000.59	13.3	9.5	624.169	8.8	8.2	307.69
8.19	4.5	3.4	27.0504	11.5	8.2	402.095	18.7	12.7	1568.38	9.5	9.5	445.835
	5.2	3.4	31.2582	10.1	6.6	228.777	10.7	10.2	578.879	7.1	6.5	155.987
	6.5	6	121.68	10	7.3	277.108	16.5	10.9	1019.39	8.5	7.1	222.812
	4.7	3.6	31.6742	16.3	14.5	1782.08	9.1	7	231.868	8.4	7.7	258.979
				9.1	7.8	287.895	14.8	10.8	897.661	11.1	10.3	612.351
8.22	6.8	6	127.296	11.5	8.8	463.091	10.9	9	459.108	12.7	11.5	873.379
	4	3	18.72	10.3	7.2	277.655	13	12.3	1022.72	4.2	4.2	38.5258
	7.1	7.1	186.114	10.4	7.9	337.513	18.7	13.4	1746.04	9.8	8.8	394.634
	5.8	5.3	84.7194	17.6	14.3	1871.49	20.3	13.1	1811.52	9	7.7	277.477
				9.7	9.3	436.256	23.9	14.5	2612.99	11.2	11.2	730.563
8.25	3.4	3.2	18.1043	12.4	9.8	619.266	24.3	15.4	2996.75	15.8	13.9	1587.41
	3	3	14.04	9.1	6.4	193.823	14.85	13.9	1491.97	14.4	13.5	1364.69
	8.1	7.5	236.925	11.5	8.1	392.348	14	11.2	913.203	7.7	7.3	213.373
	4.9	4.4	49.3293	13.2	10.7	785.859	30.7	16.5	4346.2	12	10.1	636.542
				16.7	16.4	2335.65	23.5	15	2749.5	3.9	3.1	19.4891
8.30'	2.2	1.8	3.70656	10.1	7.8	319.532	19.7	15.2	2366.77	18.5	17.3	2879.17
	1	1	0.52	10.8	9.1	465.061	29.5	19	5537.74	19	16	2529.28
	6.2	4.9	77.4082	20.9	17.2	3215.19	19.9	18.8	3657.4	8.4	8.4	308.206
	9.9	8.7	389.652	17.8	11.5	1224.11	27.8	18.6	5001.2	14.7	12.8	1252.39
				-1			35.8	21.5	8605.25	4.7	3.7	33.4584
9.4	0		0	11.7	10.8	709.638	32.8	21.2	7665.65	22.3	18.6	4011.75
	0		0	11.6	9.2	510.548	23.4	18.4	4119.6	21.5	21.5	5167.95
	7.3	6.9	180.728	22.8	14	2323.78	24.2	21	5549.54	20.6	16.5	2916.34
	12.1	11.3	803.425	24.3	19.1	4609.74	38.5	25	12512.5	12.2	10.8	739.964
							30.4	20.7	6773.57	6.2	5.6	101.105
9.9	17.8	16.2	2429.14	13.5	12.6	1114.5	28.3	22.5	7449.98	26	21.3	6133.89
	12.5	9.3	562.185	15.1	11.3	1002.62	35.3	23.9	10485.1	15.3	11.4	1033.96
		0	0	26	15.2	3123.66	28.7	23.9	8524.74	22.8	17.2	3507.48
		0	0	26.6	20.2	5644.01	41.2	28.3	17158.3	24.8	24.8	7931.56
										8.4	8.4	308.206
L	length
W	wideth
V	tumor volume=0.52*L*W*W

## Sheet: Fig. 6C
	5-FU	5FU-CIK-anti-B7H1	control	CIK-anti-B7H1
day of died
86	1
96	1
105	1
105	1
136	0
107		1
136		0
136		0
136		0
136		0
136		0
43			1
46			1
50			1
54			1
57			1
72			1
50				1
66				1
77				1
90				1
97				1
123				1
note:
0 refers to be alive
1 refers to be dead

## Sheet: Figure S7
tumor formation after CT26 challenge in naïve mice and rechallenge in tumor free mice after chemo-immunotherapy
	naive control	chemo-immunotherapy
day
0	0
6	1
6	1
7	1
7	1
9	1
0		0
10		0
20		0
40		0
60		0
90		0
note:
0	no tumor formed
1	tumro is palpable
